# Supplementary material for: Does attending a structured undergraduate nursing research course affect nursing students’ attitudes toward nursing research? A quasi-experimental study
Source: PLoS One. 2026 Jul 7;21(7):e0351538. doi: 10.1371/journal.pone.0351538 (PMC13340820; doi:10.1371/journal.pone.0351538)
Supplement: S2 — (XLSX) [file pone.0351538.s002.xlsx]

## Sheet: data set 2026
particpant_ID	Age	Sex	GPA	studied_research	where_studied_research	oriented_to_research	where_oriented_to_research	use_apply_research	where_use_apply_research	Pre_01	Pre_02	Pre_03	Pre_04	Pre_05	Pre_06	Pre_07	Pre_08	Pre_09	Pre_10	Pre_11	Pre_12	Pre_13	Pre_14	Pre_15	Pre_16	Pre_17	Pre_18	Pre_19	Pre_20	Pre_21	Pre_22	Post_01	Post_02	Post_03	Post_04	Post_05	Post_06	Post_07	Post_08	Post_09	Post_10	Post_11	Post_12	Post_13	Post_14	Post_15	Post_16	Post_17	Post_18
10	21	1	4.79	0		0		0		3	4	3	4	3	4	4	4	2	1	1	2	4	3	4	3	3	2	3	3	4	3	4	4	1	1	1	1	1	1	4	4	4	2	4	4	1	1	4	3
43	21	1	4.22	0		1	First year bachelor	1	Other courses	4	3	3	4	3	2	3	2	2	2	3	3	3	1	3	2	2	3	2	2	3	2	3	2	4	3	4	2	4	4	3	1	2	1	4	2	3	3	3	1
52	21	1	4.35	0		0		0		4	3	4	4	3	1	4	4	1	1	3	3	4	2	4	2	2	3	2	3	3	4	1	1	4	4	4	1	4	4	1	2	3	2	1	2	3	2	2	3
13	22	1	4.44	0		0		0		2	2	4	4	3	2	3	3	2	2	2	2	3	2	4	3	3	2	4	3	3	2	3	4	2	3	2	2	3	3	2	2	2	2	2	3	2	2	3	2
18	21	1	4.73	0		1	High school	0		2	2	3	4	3	2	3	3	3	2	2	3	3	2	3	3	3	3	2	2	3	3	2	3	3	3	3	3	4	4	2	2	2	2	3	2	3	3	3	3
33	22	0	4	0		0		0		4	3	3	4	3	2	3	3	1	2	2	2	3	2	3	3	3	3	3	3	3	3	3	4	3	4	3	3	3	3	2	2	3	3	3	2	2	2	2	3
21	21	1	4.61	0		0		0		3	3	3	3	4	3	3	3	1	2	3	2	4	3	3	3	3	2	3	3	3	3	3	4	3	3	3	2	3	2	3	2	2	2	3	3	3	3	3	2
32	21	0	3.45	0		0		0		4	4	4	4	4	4	4	4	4	4	4	4	4	4	4	4	4	4	4	4	4	4	4	2	4	4	4	3	3	3	3	2	2	2	3	3	3	3	3	2
5	24	0	4	0		0		0		3	4	3	3	3	3	3	3	4	4	4	3	3	3	4	3	3	4	3	4	3	4	3	2	3	3	3	3	3	3	2	2	3	3	4	2	3	3	3	3
7	22	1	4.35	0		0		0		2	2	3	3	3	1	3	3	2	2	2	3	3	1	3	2	2	3	2	2	3	2	3	3	3	3	3	3	3	3	2	3	2	2	3	3	3	2	3	2
12	21	0	3.9	0		0		0		4	3	4	4	4	2	4	3	2	1	3	3	4	2	4	4	4	2	3	3	2	3	3	2	4	4	4	1	4	3	2	1	2	2	4	4	3	4	4	2
14	21	1	4.79	0		0		0		3	4	4	4	3	3	3	2	3	1	3	3	4	1	4	2	1	4	3	1	3	3	3	4	3	4	3	2	3	4	3	2	2	2	4	3	3	3	2	3
23	22	1	4.33	0		0		1	Other courses	1	2	4	4	4	1	3	3	2	1	3	2	2	2	4	3	2	3	3	3	3	2	3	3	3	3	3	2	2	2	2	3	3	3	3	3	2	3	3	3
35	21	1	4.82	0		0		0		4	1	3	3	4	2	4	4	2	2	3	3	4	2	3	3	3	2	3	3	2	3	4	3	4	4	4	3	4	4	1	1	2	2	4	4	1	4	4	4
36	21	1	4.68	0		0		0		2	3	2	4	3	1	3	3	2	2	3	3	4	3	2	3	3	3	4	3	4	2	3	4	4	4	4	4	4	3	4	4	2	2	4	4	3	4	4	1
37	22	1	4.69	0		0		0		3	3	3	3	2	2	2	3	3	3	3	3	3	2	3	3	3	2	3	3	3	3	3	3	3	3	3	3	3	4	2	3	2	3	3	4	3	3	3	2
39	21	0	4.21	0		0		0		3	2	4	4	4	1	3	3	2	1	2	1	4	3	4	3	3	3	3	2	3	4	4	2	4	3	4	2	4	3	2	3	2	2	4	3	4	3	3	2
55	20	1	4.5	0		0		0		4	3	3	4	4	2	3	3	3	3	3	3	3	3	3	3	3	3	3	3	3	3	2	2	3	3	4	2	4	4	2	2	2	3	3	3	3	3	3	2
25	21	1	4.71	0		0		0		2	3	4	4	4	2	4	2	1	1	4	3	4	3	4	4	4	1	3	3	3	4	4	3	4	4	4	3	4	3	1	1	3	3	4	3	3	3	3	2
41	21	0	3.58	1	First year bachelor	1	First year bachelor	0		4	3	4	3	3	3	4	3	2	1	3	2	4	3	4	4	4	1	4	4	1	4	3	3	3	3	3	3	3	3	3	3	3	3	3	3	3	3	3	3
3	22	1	4.66	0		0		0		3	2	3	3	3	1	4	3	2	1	3	2	3	3	3	3	3	2	2	2	2	3	4	3	3	3	3	2	4	4	2	2	3	2	3	3	3	3	3	3
4	22	0	3.45	0		0		0		4	3	4	4	4	1	4	4	1	1	2	2	4	4	4	4	3	2	4	4	1	4	4	2	4	4	4	1	4	4	1	2	2	2	4	2	4	4	4	2
11	22	0	4.61	0		0		0		3	4	3	3	3	3	3	3	3	3	3	3	3	3	3	3	3	3	3	3	3	3	3	3	3	3	3	3	3	3	3	3	3	3	3	3	3	3	3	3
20	21	1	3.73	0		0		0		4	3	3	3	3	2	3	3	3	3	3	3	3	3	3	3	3	3	3	3	4	2	3	3	3	3	3	3	3	3	3	3	3	3	3	3	3	3	3	3
26	22	1	4.72	0		0		0		2	2	3	3	3	2	4	3	1	1	3	2	4	2	4	3	2	2	2	2	3	3	3	3	3	3	3	3	3	3	3	3	3	3	3	3	3	3	3	3
29	21	1	4.6	0		0		0		4	2	3	3	3	2	3	3	3	2	3	3	3	3	3	2	2	3	2	3	3	2	3	3	3	2	3	3	2	3	3	3	3	3	3	2	2	3	3	4
40	22	0	4.48	0		0		1	Workshop	4	2	3	4	4	2	3	3	3	2	4	2	4	2	2	4	4	2	4	4	2	3	2	3	4	4	4	2	4	4	3	1	3	3	4	3	4	4	4	4
44	21	0	4.15	0		0		0		4	3	2	3	2	2	3	2	2	4	3	4	4	2	1	1	1	4	2	3	3	2	4	3	3	3	3	3	3	3	3	3	3	3	3	3	3	3	3	3
45	22	1	4.63	0		0		1	Other courses	2	2	4	4	4	2	4	3	2	1	3	4	4	2	3	2	3	3	2	2	3	3	4	3	4	4	4	2	4	4	3	2	2	3	3	4	3	4	4	2
46	22	1	3.71	0		0		0		3	2	4	4	4	1	4	1	2	2	4	3	1	2	4	3	3	3	2	2	4	3	4	3	3	3	3	3	3	3	3	3	3	3	3	3	3	3	3	3
54	25	1	3.74	0		1	High school	1	High school	3	2	4	4	4	4	3	4	4	2	4	1	2	4	3	2	2	3	4	4	3	4	3	2	3	3	3	3	2	2	3	3	3	3	3	3	3	3	3	3
8	21	1	4.23	0		0		0		4	3	3	4	4	3	3	3	3	3	3	3	3	3	3	3	4	4	3	4	4	3	3	3	3	3	3	2	3	4	2	2	2	3	4	3	4	3	4	2
38	22	1	4.76	1	First year bachelor	1	First year bachelor	1	Other courses	2	3	4	4	4	1	4	4	1	1	3	3	4	2	4	4	3	2	3	3	4	3	4	3	4	4	4	3	4	4	2	2	2	2	4	4	4	3	3	3
42	22	0	3.12	0		0		0		1	2	4	3	3	3	3	3	3	3	3	3	3	3	3	3	3	3	3	3	3	3	3	1	3	3	3	1	4	3	1	1	3	2	4	3	4	4	4	2
49	21	1	4.96	0		0		0		2	1	3	4	3	3	3	3	3	1	2	2	3	1	3	3	3	2	3	3	2	3	4	4	4	4	4	4	4	4	4	4	4	4	4	4	4	3	3	3
56	21	0	3.91	0		0		0		3	2	3	4	1	3	3	3	2	2	3	2	3	4	2	3	3	3	3	4	2	3	3	3	3	3	3	3	3	3	3	3	3	3	3	3	3	3	3	4
6	22	1	4.57	0		1	Workshop	1	Workshop	4	2	4	4	4	1	4	4	1	1	2	2	4	3	4	3	3	2	3	3	3	3	4	2	4	4	4	1	4	4	1	2	2	2	4	4	4	4	4	2
17	22	0	3.5	0		0		0		3	3	2	4	3	3	2	3	4	3	2	3	2	3	3	2	2	2	2	3	2	2	3	3	3	3	3	3	4	3	4	3	3	4	3	4	3	3	3	3
28	21	1	4.63	0		0		1	Other courses	4	2	4	4	4	1	4	4	1	1	3	3	4	3	4	4	4	1	3	3	2	3	4	2	3	4	4	1	4	4	1	1	2	2	4	4	4	4	4	2
53	21	1	4.46	0		0		0		3	4	3	4	4	2	4	3	4	4	4	4	4	4	4	4	4	4	3	3	3	2	4	4	3	4	4	3	3	3	2	4	3	1	3	3	3	3	4	2
19	21	1	3.9	0		0		0		2	1	4	4	4	3	4	4	3	3	3	1	4	4	4	4	4	4	3	4	1	3	4	4	3	3	3	3	4	4	3	4	2	3	4	4	3	3	3	3
31	21	1	4.52	0		0		0		4	2	3	3	4	2	4	4	2	2	3	3	3	2	4	2	2	3	3	3	3	3	4	4	4	4	4	4	4	4	4	4	4	4	4	4	4	4	4	4
50	21	0	4.13	0		0		0		4	4	4	4	4	4	4	4	4	4	3	3	3	4	4	4	4	4	4	4	4	4	4	4	3	4	4	4	4	3	3	2	3	4	4	3	3	3	3	4
51	22	0	4.25	0		1	High school	1	High school	2	3	3	4	4	2	4	4	1	2	3	2	4	3	2	3	3	2	3	3	2	3	3	3	4	3	2	4	4	3	4	3	3	1	4	1	3	4	4	4
15	21	0	4.4	0		0		0		4	4	4	4	3	3	3	3	3	3	3	3	3	4	3	4	3	4	3	4	3	4	4	3	4	3	3	3	3	3	3	3	4	4	3	4	4	4	3	4
16	21	1	4.87	0		0		0		2	2	4	3	4	2	4	4	2	2	2	2	4	3	4	4	4	1	4	4	2	4	3	2	4	4	4	2	4	4	2	2	2	3	4	4	4	4	4	4
30	21	0	3.75	0		0		0		4	3	3	4	4	3	4	3	1	3	4	3	2	4	4	4	3	3	4	2	4	4	3	4	4	3	4	4	4	3	2	4	3	4	4	3	4	4	4	4
1	24	0	3.74	0		0		0		4	4	4	4	4	4	4	4	4	4	4	4	4	4	4	4	4	4	4	4	4	4	4	4	4	4	4	4	4	4	4	4	4	4	4	4	4	4	4	4
2	22	0	3.05	0		0		0		4	2	4	4	4	3	4	4	4	4	4	3	3	2	3	3	3	3	3	2	3	3	4	4	4	4	3	4	4	4	4	4	4	4	4	4	4	4	4	4
9	22	1	3.69	0		0		0		4	4	2	4	4	2	4	2	2	1	1	3	4	1	4	2	2	4	2	2	4	2	4	4	4	4	3	4	4	4	4	3	2	4	4	4	4	4	4	4
22	21	1	3.67	0		0		0		4	4	4	4	4	4	4	4	4	4	4	4	4	4	4	4	4	4	4	4	3	4	4	4	4	4	4	4	4	4	4	4	4	4	4	4	4	4	4	4
24	21	0	4.21	0		0		0		4	2	4	4	4	4	4	4	4	4	4	4	4	4	4	4	4	4	4	4	4	4	4	4	4	4	4	4	4	4	4	4	4	4	4	4	4	4	4	4
27	21	0	4	0		0		0		4	2	4	4	4	1	4	4	1	1	1	2	4	3	4	4	4	1	4	4	1	4	4	4	4	4	4	4	4	4	4	4	4	4	4	4	4	4	4	4
34	22	0	3.86	0		0		0		3	2	3	4	3	2	3	3	2	3	3	2	3	3	2	3	3	2	3	3	2	3	3	3	4	4	4	3	4	3	4	4	4	3	4	4	4	4	4	4
47	21	1	4.35	0		1	First year bachelor	1	Other courses	4	1	4	4	4	4	4	4	4	3	1	2	4	4	4	4	4	1	4	4	1	4	4	4	4	4	4	4	4	4	4	4	4	4	4	4	4	4	4	4
48	21	1	4.24	0		0		0		4	2	4	4	4	2	4	4	2	1	3	4	4	1	4	2	2	3	2	2	4	3	4	4	4	4	4	4	4	4	4	4	4	3	4	4	4	4	4	4
[truncated: 14 more columns]
